# Supplementary material for: ChloroMitoSSRDB 2.00: more genomes, more repeats, unifying SSRs search patterns and on-the-fly repeat detection
Source: Database (Oxford). 2015 Sep 25;2015:bav084. doi: 10.1093/database/bav084 (PMC4584093; doi:10.1093/database/bav084)
Supplement: Supplementary Data [file supp_bav084_suppl_data.zip]

Archive with 3 entries (3 files):
- IMEx_ER_Supplementary_File_1.png
- MISA_ER_Supplementary_File_2.png
- Supplementary_File_1andFile_2.doc
